# Supplementary material for: Pharmacological Potential of Arthrospira platensis in Mitigating Sub-Chronic Colitis: Redox Homeostasis and Gut Microbiota Modulation
Source: Curr Issues Mol Biol. 2025 Sep 19;47(9):778. doi: 10.3390/cimb47090778 (PMC12468418; doi:10.3390/cimb47090778)
Supplement: Supplementary file 1 [file cimb-47-00778-s001.zip]

Archive with 1 entries (1 files):
- cimb-3820398-20251021-supplementary.pdf
